# Supplementary material for: iMSAT: a novel approach to the development of microsatellite loci using barcoded Illumina libraries
Source: BMC Genomics. 2014 Oct 4;15(1):858. doi: 10.1186/1471-2164-15-858 (PMC4195870; doi:10.1186/1471-2164-15-858)
Supplement: Supplementary file 1 — Additional file 1: STR primer sequences. Excel spreadsheet including the sequence data for forward and reverse primers used to target each STR marker. (XLS 30 KB) [file 12864_2013_6528_MOESM1_ESM.xls]

## Sheet: Sheet1
Locus	F - Primer sequence	R – Primer sequence
T. pallidus
TpMSAT01	6FAM - TATCCCCGCCGCGAATAGAA	GTTTGGCGCACGGCTAAAAG
TpMSAT02	VIC -TGCACCACAATCTGGACCAC	GGTTGCCAACAGACGAGGAA
TpMSAT04	6FAM - ACATGTGTCGCCTCAGCAAG	ACGAGAGAGACCCAAGCACA
TpMSAT05	6FAM - AAAGGAGCTCGTTGTCCGTG	AGCTAAAAAGCGCGAAACCA
TpMSAT07	GCTGCTTCGTTCAATGCCAC	VIC - CTGTGGCTTGACTCCGTCTG
TpMSAT08	NED - TGCTTTGATGCATCCTGGGT	GCCATTCCCCCAAGTGTAGC
TpMSAT09	TGTGGGTGCTTGTGTCACTG	PET - ACAACAACCCCGCGTTACAA
TpMSAT10	VIC - GCCTCAAACAAGTTGCCGTG	TCTGCGAGGGGGACATTGAT
TpMSAT11	PET - ACATCAACGCCGACAAACGA	CGCACAAACCGACGATGATG
TpMSAT12	PET - AAATGCCGGCCTAGAAACGG	CTTACCTGTCGGTGCTGTCG
TpMSAT13	NED - CAGCGCATCGTCAGGATCAA	CTCTTCCACCTCCAGCCAGA
TpMSAT14	6FAM - CCTTGCATACGCTTGCACAC	ATAGCCAAGTCACAGCTGGC
TpMSAT16	6FAM - ACTGCTCGGCACTTGAACAG	AAACCACCATCGTCGTCGTC
TpMSAT17	VIC - GCTTGCGTCTCAGCATTCTC	TGCCAATTATCGCCGCATCA
TpMSAT19	GCTCCCAGAGAAATTGGTGG	VIC - TTGGGAATTAAAAGTGTTGGCT
C. juglandicola
CjMSAT01	6FAM - TTCACGGGAACGCCATGAAG	TTGTCCGTGAACCACACGTC
CjMSAT02	NED - CGTCGTCACCAACAGTTTC	TGAACAGTTTAAATGACGTTGATG
CjMSAT03	PET - TTTCCACGTCCCGTAGTCCA	TTGGACATCACACACACGCA
CjMSAT04	VIC - TGCATTGTGCGTGTGTTTCC	TAACAACACGCCGGTAAGCG
CjMSAT05	6FAM - AGAACTTTACGACCCGTGCC	GTTCAACTCGGACCACTCGG
CjMSAT08	NED - GCGCGCGTCTCTATCTTTCT	CGTCGATCCTGTCAAAGCGT
CjMSAT09	PET - ACGCGTTTGTCGTCTAGCTC	CGAAACGCGGTGTCTTTGTG
CjMSAT13	PET - CGCCGCCATGATTAAGTCCA	ACAAGCCGTTCCAGTTGGTC
CjMSAT14	VIC - TTATGTGCCGGCAGTTACGG	CGCCGTCGTATTACGTGTCA
CjMSAT16	6FAM - GGGTACAGCGTTGAGACGTG	TGAACGATTTTCGTCCGCGA
CjMSAT18	NED - TGTGAACTAGCTGCGGGGTA	CACTCTCTGCGCGTTCCATT
CjMSAT19	PET - ACCAAGTGCATGGGTACAGC	TTCGACCAGCTGACCGTACT
